# Supplementary material for: Regression of Lung Cancer in Mice by Intranasal Administration of SARS-CoV-2 Spike S1
Source: Cancers (Basel). 2022 Nov 17;14(22):5648. doi: 10.3390/cancers14225648 (PMC9688283; doi:10.3390/cancers14225648)
Supplement: Supplementary file 1 [file cancers-14-05648-s001.zip]

Archive with 1 entries (1 files):
- cancers-2043594-supplementary.pdf
